# Supplementary material for: Transcriptional Biomarkers and Immunohistochemistry for Detection of Illicit Dexamethasone Administration in Veal Calves
Source: Foods. 2022 Jun 20;11(12):1810. doi: 10.3390/foods11121810 (PMC9222442; doi:10.3390/foods11121810)
Supplement: Supplementary file 1 [file foods-11-01810-s001.zip]

Archive with 1 entries (1 files):
- foods-1741011-supplementary.pdf
